# Supplementary material for: How well do RNA-Seq differential gene expression tools perform in a complex eukaryote? A case study in Arabidopsis thaliana
Source: Bioinformatics. 2019 Feb 6;35(18):3372–7. doi: 10.1093/bioinformatics/btz089 (PMC6748783; doi:10.1093/bioinformatics/btz089)
Supplement: btz089_Supplementary_Data [file btz089_supplementary_data.zip › btz089-suppl_data/S2-Table.csv]

Read alignment summaries.
[A] Non-normalised data set. [B] Re-sampled data set. [C] rRNA mapping fractions (non-normalized dataset). [D] Non-normalised rRNA filtered data set. [E] Re-sampled rRNA filtered data set.
[A] Non-normalised data set (STAR Alignment Summaries).
Replicate	Number of input reads	Average input read length	Uniquely mapped reads %	Average mapped length	% of reads mapped to multiple loci	% of reads mapped to too many loci	% of reads unmapped: too many mismatches	% of reads unmapped: too short	% of reads unmapped: other	% aligned reads assigned to exons
1	108782881	202	73.44%	198.01	3.32%	0.38%	0.00%	22.85%	0.00%	88.93%
2	94489754	202	73.89%	197.89	3.76%	0.44%	0.00%	21.91%	0.00%	87.93%
3	120120616	202	74.88%	200.59	4.05%	0.41%	0.00%	20.65%	0.00%	87.45%
4	112037084	202	73.54%	200.34	4.16%	0.41%	0.00%	21.88%	0.00%	87.79%
5	130306701	202	76.59%	198.44	6.20%	0.52%	0.00%	16.70%	0.00%	85.16%
6	94151244	202	43.39%	198.13	39.06%	1.90%	0.00%	15.65%	0.01%	40.39%
7	124180445	202	74.74%	199.94	3.90%	0.43%	0.00%	20.92%	0.00%	87.94%
8	102223235	202	71.92%	200.84	13.43%	0.81%	0.00%	13.83%	0.01%	73.70%
9	94928726	202	75.11%	200.97	7.19%	0.60%	0.00%	17.10%	0.01%	81.16%
10	96639066	202	73.05%	200.89	13.03%	0.81%	0.00%	13.11%	0.00%	74.67%
11	87809552	202	38.86%	200.69	53.41%	0.73%	0.00%	7.00%	0.00%	32.68%
12	112009162	202	74.60%	200.67	10.91%	0.72%	0.00%	13.77%	0.00%	76.87%
13	102565765	202	75.92%	200.71	9.93%	0.58%	0.00%	13.56%	0.00%	77.95%
14	77304267	202	72.52%	200.88	13.32%	0.68%	0.00%	13.48%	0.00%	74.80%
15	106693978	202	71.43%	200.84	3.62%	0.38%	0.00%	24.57%	0.00%	85.53%
16	111209624	202	69.46%	200.88	2.56%	0.32%	0.00%	27.66%	0.00%	87.51%
17	111062395	202	73.33%	200.99	3.73%	0.37%	0.00%	22.56%	0.00%	85.70%
[B] Re-sampled data set (STAR Alignment Summaries).
Replicate	Number of input reads	Average input read length	Uniquely mapped reads %	Average mapped length	% of reads mapped to multiple loci	% of reads mapped to too many loci	% of reads unmapped: too many mismatches	% of reads unmapped: too short	% of reads unmapped: other	% aligned reads assigned to exons
1	77304266	202	73.57%	198.01	3.33%	0.38%	0.00%	22.71%	0.00%	88.60%
2	77304266	202	74.02%	197.9	3.77%	0.44%	0.00%	21.78%	0.00%	87.61%
3	77304266	202	74.90%	200.59	4.05%	0.41%	0.00%	20.63%	0.00%	87.35%
4	77304266	202	73.54%	200.34	4.16%	0.41%	0.00%	21.88%	0.00%	87.79%
5	77304266	202	76.72%	198.44	6.20%	0.52%	0.00%	16.56%	0.00%	84.88%
6	77304266	202	43.47%	198.12	39.08%	1.90%	0.00%	15.55%	0.01%	40.30%
7	77304266	202	74.74%	199.94	3.90%	0.43%	0.00%	20.92%	0.00%	87.94%
8	77304266	202	71.95%	200.83	13.42%	0.81%	0.00%	13.82%	0.01%	73.60%
9	77304266	202	75.13%	200.97	7.18%	0.60%	0.00%	17.08%	0.01%	81.06%
10	77304266	202	73.07%	200.88	13.02%	0.81%	0.00%	13.10%	0.00%	74.59%
11	77304266	202	38.86%	200.69	53.41%	0.73%	0.00%	7.00%	0.00%	32.68%
12	77304266	202	74.59%	200.67	10.91%	0.72%	0.00%	13.77%	0.00%	76.88%
13	77304266	202	75.92%	200.71	9.93%	0.58%	0.00%	13.56%	0.00%	77.95%
14	77304266	202	72.52%	200.88	13.32%	0.68%	0.00%	13.48%	0.00%	74.80%
15	77304266	202	71.43%	200.84	3.62%	0.38%	0.00%	24.57%	0.00%	85.53%
16	77304266	202	69.45%	200.88	2.56%	0.32%	0.00%	27.66%	0.00%	87.52%
17	77304266	202	73.33%	200.99	3.74%	0.37%	0.00%	22.56%	0.00%	85.68%
[C] rRNA mapping fractions (non-normalized dataset, Ensembl release 40 rRNA annotation).
Replicate	Number of rRNA mapping reads	% of reads mapping to rRNA genes
1	1124513	1.26%
2	1249911	1.58%
3	1935514	1.90%
4	1980041	2.10%
5	4277960	3.60%
6	27885280	23.70%
7	1971015	1.87%
8	10261252	10.01%
9	3919879	4.55%
10	9169555	9.43%
11	40632505	31.21%
12	8794049	8.04%
13	7587286	7.62%
14	8194919	10.62%
15	1228332	1.44%
16	406731	0.48%
17	1297913	1.43%
[D] Non-normalised rRNA filtered data set (STAR Alignment Summaries).
Replicate	Number of input reads	Average input read length	Uniquely mapped reads %	Average mapped length	% of reads mapped to multiple loci	% of reads mapped to too many loci	% of reads unmapped: too many mismatches	% of reads unmapped: too short	% of reads unmapped: other	% aligned reads assigned to exons
1	107870503	202	74.09%	198	2.49%	0.39%	0.00%	23.03%	0.00%	89.80%
2	93431341	202	74.72%	197.89	2.71%	0.44%	0.00%	22.13%	0.00%	89.05%
3	118298400	202	75.91%	200.59	2.74%	0.42%	0.00%	20.93%	0.00%	88.98%
4	110057043	202	74.64%	200.35	2.71%	0.42%	0.00%	22.23%	0.00%	89.65%
5	126239479	202	78.74%	198.46	3.57%	0.54%	0.00%	17.15%	0.00%	88.10%
6	66365797	202	57.74%	198.44	18.49%	2.69%	0.00%	21.07%	0.01%	61.67%
7	122209430	202	75.74%	199.95	2.61%	0.44%	0.00%	21.21%	0.00%	89.57%
8	92069972	202	78.40%	200.87	5.57%	0.90%	0.00%	15.13%	0.01%	81.72%
9	91115474	202	77.79%	200.98	3.83%	0.62%	0.00%	17.74%	0.01%	84.89%
10	87555953	202	79.35%	200.92	5.49%	0.89%	0.00%	14.27%	0.00%	82.41%
11	47177047	202	60.93%	200.79	26.38%	1.36%	0.00%	11.33%	0.00%	51.30%
12	103215113	202	79.73%	200.7	4.69%	0.78%	0.00%	14.79%	0.00%	83.41%
13	94978479	202	80.53%	200.73	4.34%	0.63%	0.00%	14.49%	0.00%	83.55%
14	69109348	202	79.11%	200.92	5.30%	0.76%	0.00%	14.83%	0.00%	82.88%
15	105465646	202	72.09%	200.84	2.69%	0.38%	0.00%	24.83%	0.00%	86.75%
16	110802893	202	69.62%	200.89	2.30%	0.32%	0.00%	27.76%	0.00%	87.86%
17	109764482	202	74.00%	200.99	2.81%	0.38%	0.00%	22.81%	0.00%	86.86%
[E] Re-sampled rRNA filtered data set (STAR Alignment Summaries).
Replicate	Number of input reads	Average input read length	Uniquely mapped reads %	Average mapped length	% of reads mapped to multiple loci	% of reads mapped to too many loci	% of reads unmapped: too many mismatches	% of reads unmapped: too short	% of reads unmapped: other	% aligned reads assigned to exons
1	47177046	202	74.11%	198	2.49%	0.39%	0.00%	23.01%	0.00%	89.80%
2	47177046	202	74.71%	197.9	2.71%	0.44%	0.00%	22.14%	0.00%	89.05%
3	47177046	202	75.91%	200.59	2.73%	0.42%	0.00%	20.93%	0.00%	88.99%
4	47177046	202	74.64%	200.35	2.71%	0.42%	0.00%	22.22%	0.00%	89.65%
5	47177046	202	78.74%	198.46	3.57%	0.54%	0.00%	17.15%	0.00%	88.11%
6	47177046	202	57.75%	198.43	18.49%	2.69%	0.00%	21.07%	0.01%	61.67%
7	47177046	202	75.74%	199.95	2.61%	0.44%	0.00%	21.21%	0.00%	89.58%
8	47177046	202	78.40%	200.88	5.57%	0.90%	0.00%	15.13%	0.01%	81.72%
9	47177046	202	77.79%	200.98	3.83%	0.62%	0.00%	17.74%	0.01%	84.89%
10	47177046	202	79.35%	200.92	5.49%	0.89%	0.00%	14.27%	0.00%	82.41%
11	47177046	202	60.93%	200.79	26.38%	1.36%	0.00%	11.33%	0.00%	51.30%
12	47177046	202	79.74%	200.7	4.69%	0.78%	0.00%	14.79%	0.00%	83.40%
13	47177046	202	80.54%	200.73	4.34%	0.63%	0.00%	14.49%	0.00%	83.54%
14	47177046	202	79.11%	200.92	5.30%	0.76%	0.00%	14.82%	0.00%	82.89%
15	47177046	202	72.09%	200.84	2.69%	0.38%	0.00%	24.83%	0.00%	86.74%
16	47177046	202	69.62%	200.89	2.30%	0.32%	0.00%	27.75%	0.00%	87.86%
17	47177046	202	74.00%	201	2.81%	0.38%	0.00%	22.81%	0.00%	86.87%
